# Supplementary material for: Screening and Selection of Antibiotics for Enhanced Production of Astaxanthin by Haematococcus lacustris
Source: Life (Basel). 2024 Aug 2;14(8):977. doi: 10.3390/life14080977 (PMC11355620; doi:10.3390/life14080977)
Supplement: Supplementary file 1 [file life-14-00977-s001.zip]

Archive with 1 entries (1 files):
- life-3131265-supplementary.pdf
